# Supplementary material for: High-Specificity and Sensitivity Imaging of Neutral Lipids Using Salt-Enhanced MALDI TIMS
Source: J Am Soc Mass Spectrom. 2025 Sep 4;36(10):2213–21. doi: 10.1021/jasms.5c00202 (PMC12492385; doi:10.1021/jasms.5c00202)
Supplement: Supplementary file 2 [file js5c00202_si_002.xlsx]

## Sheet: Table S1
Table S1. Experimental Parameters from all MALDI TIMS Datasets
	Ion Transfer Time (µs)	Pre-pulse storage (µs)	Collision RF (Vpp)	TIMS Funnel 1 RF (accumulation) (Vpp)	TIMS Funnel 2 RF (analysis) (Vpp)	Multipole RF (Vpp)	Spatial Resolution	Beam Scan	Shots per pixel	Laser Power	m/z scan range	Ramp Time (ms)	Ramp Rate (V/ms)	1/K0 range (Vs/cm2)
MG Standard (low Rp)	60	10	1500	350	350	350	20	on	144	65	300-1500	850	0.17	0.80 -1.80
MG Standard (high Rp)	60	10	1500	350	350	350	20	on	144	65	300-1500	850	0.03	0.90 - 1.06
TG Standard (low Rp)	60	10	1500	350	350	350	20	on	144	65	300-1500	850	0.17	0.80 -1.80
TG Standard (high Rp)	60	10	1500	350	350	350	20	on	144	65	300-1500	950	0.01	1.66 - 1.71
Cer Standard (low Rp)	60	10	1500	350	350	350	20	on	144	65	300-1500	850	0.17	0.80 -1.80
Cer Standard (high Rp - Ag)	60	10	1500	350	350	350	20	on	144	65	300-1500	850	0.01	1.42 - 1.47
HexCer Standard (low Rp)	60	10	1500	350	350	350	20	on	144	65	300-1500	850	0.17	0.80 -1.80
HexCer Standard (high Rp - Ag)	60	10	1500	350	350	350	20	on	144	65	300-1500	1000	0.01	1.54 - 1.58
HexCer Sphingosine Standard (low Rp)	60	10	1500	350	350	350	20	on	144	65	300-1500	850	0.17	0.80 -1.80
HexCer Sphingosine Standard (high Rp [Na])	60	10	1500	350	350	350	20	on	57	65	300-1500	850	0.01	1.16 - 1.24
Human Colon	90	12	2500	500	300	300	10	on	100	32	300-1300	850	0.17	0.80 -1.80
Human Kidney	90	12	2500	500	300	300	10	on	100	32	300-1300	850	0.17	0.80 -1.80
Rabbit Adrenal Gland (none and Na)	90	12	2500	350	300	300	10	on	100	32	300-1300	850	0.18	0.80 -1.80
Rabbit Adrenal Gland (K and Ag)	110	12	2500	350	300	300	10	on	96	32	300-1300	850	0.17	0.80 -1.80
Rat Brain (Na and none)	60	10	1500	350	350	350	10	off	148	73	300-1300	850	0.17	0.80 -1.80
Rat Brain (K and Ag)	60	10	1500	350	350	350	10	on	152	45	300-1300	850	0.17	0.80 -1.80
Rat Cerebellum (Na and AF)	80	16	2200	500	300	400	10	off	148	45	300-1300	850	0.17	0.80 -1.80

## Sheet: Table S2
Table S2. All Neutral Lipid Annotations with Confirmatiory LC-MS/MS Data if Applicable.
MALDI m/z	Theoretical m/z	MALDI Error (ppm)	Lipid Name	MALDI Adduct	Detected with LC-MS/MS?	RT Matched	CCS Matched	m/z Matched	MS/MS Matched	LC-MS/MS m/z	LC-MS/MS Error (ppm)	LC-MS/MS Adduct	Average LC-MS/MS Retention Time	Tissue	Chemical Formula	Salt Wash	Subclass
337.156	337.156	-1.18639	ST 20:4;O2	[M+K]+	FALSE									Brain	C20H26O2	K+ CBS	ST
369.351	369.352	-1.62447	ST 27:1;O	[M+H-H2O]+	TRUE	✓	✓	✓	✓	369.352	-4.11532	[M+H-H2O]+	13.877	Brain	C27H46O	Na+ CBS	ST
369.351	369.352	-1.62447	ST 27:1;O	[M+H-H2O]+	TRUE	✓	✓	✓	✓	369.352	-4.11532	[M+H-H2O]+	13.877	Brain	C27H46O	K+ CBS	ST
369.352	369.352	1.08298	ST 27:1;O	[M+H-H2O]+	TRUE	✓	✓	✓	✓	369.352	-4.11532	[M+H-H2O]+	13.877	Brain	C27H46O	AF	ST
369.352	369.352	1.08298	ST 27:1;O	[M+H-H2O]+	TRUE	✓	✓	✓	✓	369.352	-4.11532	[M+H-H2O]+	13.877	Brain	C27H46O	AgNO3	ST
385.345	385.346	-3.8926	ST 27:2;O	[M+H]+	TRUE	✓	✓	✓	✓	385.346	-2.77672	[M+H]+	5.283	Brain	C27H44O	AF	ST
385.345	385.346	-3.37359	ST 27:2;O	[M+H]+	TRUE	✓	✓	✓	✕	385.346	-0.337359	[M+NH4]+	8.452	Colon	C27H44O	K+ CBS	ST
385.347	385.346	1.29753	ST 27:2;O	[M+H]+	TRUE	✓	✓	✓	✓	385.346	-2.77672	[M+H]+	5.283	Brain	C27H44O	K+ CBS	ST
385.348	385.346	3.8926	ST 27:2;O	[M+H]+	TRUE	✓	✓	✓	✓	385.346	-2.77672	[M+H]+	5.283	Brain	C27H44O	Na+ CBS	ST
393.353	393.352	3.55916	ST 29:3;O	[M+H-H2O]+	TRUE	✓	✓	✓	✕	449.339	0.267059	[M+H]+	7.869	Adrenal Gland	C29H46O	Na+ CBS	ST
409.164	409.165	3.9104	ST 21:1;O	[M+Ag]+	FALSE									Colon	C21H34O	AgNO3	ST
409.346	409.344	4.64157	ST 27:1;O	[M+Na]+	TRUE	✓	✓	✓	✓	369.352	-4.11532	[M+H-H2O]+	14.652	Brain	C27H46O	Na+ CBS	ST
411.145	411.145	0.486447	ST 20:1;O2	[M+Ag]+	FALSE									Colon	C20H32O2	AgNO3	ST
413.125	413.124	1.45235	ST 19:1;O3	[M+Ag]+	FALSE									Colon	C19H30O3	AgNO3	ST
419.257	419.256	2.86221	MAG 20:3	[M+K]+	FALSE									Brain	C23H40O4	K+ CBS	MAG
423.301	423.302	-3.7798	ST 27:2;O	[M+K]+	TRUE	✓	✓	✓	✕	385.346	-0.337359	[M+NH4]+	8.452	Colon	C27H44O	K+ CBS	ST
423.301	423.302	-3.30733	ST 27:2;O	[M+K]+	TRUE	✓	✓	✓	✓	385.346	-2.77672	[M+H]+	5.283	Brain	C27H44O	K+ CBS	ST
423.362	423.362	-0.236204	ST 30:4;O	[M+H]+	FALSE									Colon	C30H46O	K+ CBS	ST
425.16	425.16	0.940822	ST 21:1;O2	[M+Ag]+	FALSE									Colon	C21H34O2	AgNO3	ST
425.316	425.318	-4.70236	ST 27:1;O	[M+K]+	TRUE	✓	✓	✓	✓	369.352	-4.11532	[M+H-H2O]+	14.652	Brain	C27H46O	AgNO3	ST
425.316	425.318	-4.70236	ST 27:1;O	[M+K]+	TRUE	✓	✓	✓	✓	369.352	-4.11532	[M+H-H2O]+	14.652	Brain	C27H46O	K+ CBS	ST
425.319	425.318	2.35118	ST 27:1;O	[M+K]+	TRUE	✓	✓	✓	✓	369.352	-4.11532	[M+H-H2O]+	14.652	Brain	C27H46O	AF	ST
431.217	431.219	-4.63801	DAG 20:4	[M+K]+	FALSE									Colon	C23H36O5	K+ CBS	DAG
435.303	435.302	1.37835	ST 28:3;O	[M+K]+	TRUE	✓	✓	✓	✕	397.346	0.755009	[M+H]+	9.178	Adrenal Gland	C28H44O	Na+ CBS	ST
441.157	441.155	4.0802	ST 21:1;O3	[M+Ag]+	FALSE									Colon	C21H34O3	AgNO3	ST
443.171	443.171	0.902586	ST 21:0;O3	[M+Ag]+	FALSE									Colon	C21H36O3	AgNO3	ST
445.27	445.271	-2.91957	ST 28:6;O3	[M+Na]+	FALSE									Adrenal Gland	C28H38O3	Na+ CBS	ST
449.182	449.182	0.667881	FAHFA 20:0;O	[M+Ag]+	FALSE									Colon	C20H38O4	AgNO3	FAHFA
449.317	449.318	-2.2256	ST 29:3;O	[M+K]+	TRUE	✓	✓	✓	✕	427.357	-1.21678	[M+H]+	5.604	Colon	C29H46O	AF	ST
487.28	487.282	-4.1044	DAG 24:4	[M+K]+	FALSE									Colon	C27H44O5	K+ CBS	DAG
491.191	491.191	0	ST 26:4;O2	[M+Ag]+	FALSE									Colon	C26H38O2	AgNO3	ST
497.218	497.217	1.40784	ST 28:9;O8	[M+H]+	FALSE									Colon	C28H32O8	AF	ST
507.186	507.186	0	ST 26:4;O3	[M+Ag]+	FALSE									Colon	C26H38O3	AgNO3	ST
511.199	511.197	2.93429	MAG 22:5	[M+Ag]+	FALSE									Colon	C25H40O4	AgNO3	MAG
511.199	511.197	2.93429	ST 25:2;O4	[M+Ag]+	FALSE									Colon	C25H40O4	AgNO3	ST
513.211	513.212	2.53307	ST 28:9;O9	[M+H]+	FALSE									Colon	C28H32O9	AgNO3	ST
513.213	513.212	1.94851	ST 26:8;O7	[M+H]+	FALSE									Colon	C28H32O9	Na+ CBS	ST
513.213	513.212	2.14336	ST 26:8;O7	[M+H]+	FALSE									Colon	C28H32O9	AF	ST
519.201	519.199	4.2373	ST 28:9;O8	[M+Na]+	FALSE									Colon	C28H32O8	AF	ST
519.201	519.199	4.2373	ST 28:9;O8	[M+Na]+	FALSE									Colon	C28H32O8	Na+ CBS	ST
523.471	523.472	-2.10135	MAG 30:2	[M+H]+	FALSE									Colon	C33H62O4	Na+ CBS	MAG
523.472	523.472	-0.573096	MAG 30:2	[M+H]+	FALSE									Colon	C33H62O4	K+ CBS	MAG
523.474	523.472	3.62961	MAG 30:2	[M+H]+	FALSE									Colon	C33H62O4	AF	MAG
533.253	533.251	4.12564	ST 27:3;O8	[M+K]+	FALSE									Colon	C27H42O8	Na+ CBS	ST
533.253	533.251	4.31317	ST 30:8;O7	[M+Na]+	FALSE									Colon	C30H38O7	Na+ CBS	ST
535.196	535.194	3.55012	ST 26:8;O7	[M+Na]+	FALSE									Colon	C28H32O9	Na+ CBS	ST
539.226	539.225	1.48361	ST 28:7;O9	[M+Na]+	FALSE									Colon	C28H36O9	AF	ST
539.226	539.225	1.48361	ST 28:7;O9	[M+Na]+	FALSE									Colon	C28H36O9	Na+ CBS	ST
545.458	545.456	2.93332	DAG 32:3	[M+H-H2O]+	TRUE	✓	✓	✓	✓	580.494	2.84241	[M+NH4]+	8.861	Colon	C35H62O5	AgNO3	DAG
545.459	545.456	4.03332	DAG 32:3	[M+H-H2O]+	TRUE	✓	✓	✓	✓	580.494	2.84241	[M+NH4]+	8.861	Colon	C35H62O5	AF	DAG
545.459	545.456	4.39999	DAG 32:3	[M+H-H2O]+	TRUE	✓	✓	✓	✓	580.494	2.84241	[M+NH4]+	8.861	Colon	C35H62O5	K+ CBS	DAG
545.459	545.456	4.39999	DAG 32:3	[M+H-H2O]+	TRUE	✓	✓	✓	✓	580.494	2.84241	[M+NH4]+	8.861	Colon	C35H62O5	Na+ CBS	DAG
547.475	547.472	4.93176	FAHFA 35:3;O	[M+H]+	FALSE									Colon	C35H62O4	Na+ CBS	FAHFA
551.264	551.261	4.53505	ST 30:7;O8	[M+Na]+	FALSE									Colon	C30H40O8	AF	ST
551.264	551.262	4.53505	MAGMAG 18:4	[M+K]+	FALSE									Colon	C27H44O9	Na+ CBS	MAG
551.264	551.261	4.89786	ST 30:7;O8	[M+Na]+	FALSE									Colon	C30H40O8	Na+ CBS	ST
551.503	551.503	-0.72529	DAG O-32:2	[M+H]+	FALSE									Adrenal Gland	C35H66O4	AgNO3	DAG
551.503	551.503	-0.72529	DAG O-32:2	[M+H]+	FALSE									Brain	C35H66O4	AgNO3	DAG
551.503	551.503	-0.72529	DAG O-32:2	[M+H]+	FALSE									Adrenal Gland	C35H66O4	Na+ CBS	DAG
551.503	551.503	-0.72529	DAG O-32:2	[M+H]+	FALSE									Brain	C35H66O4	AF	DAG
551.503	551.503	-0.72529	MAG 32:2	[M+H]+	FALSE									Colon	C35H66O4	K+ CBS	MAG
551.503	551.503	-0.543968	MAG 32:2	[M+H]+	FALSE									Colon	C35H66O4	AF	MAG
551.503	551.503	-0.543968	MAG 32:2	[M+H]+	FALSE									Colon	C35H66O4	Na+ CBS	MAG
551.504	551.503	1.08794	DAG O-32:2	[M+H]+	FALSE									Adrenal Gland	C35H66O4	AF	DAG
551.504	551.503	1.08794	DAG O-32:2	[M+H]+	FALSE									Brain	C35H66O4	Na+ CBS	DAG
551.504	551.503	1.08794	DAG O-32:2	[M+H]+	FALSE									Brain	C35H66O4	K+ CBS	DAG
551.504	551.503	1.45058	MAG 32:2	[M+H]+	FALSE									Kidney	C35H66O4	AgNO3	MAG
551.505	551.503	1.99455	MAG 32:2	[M+H]+	FALSE									Kidney	C35H66O4	K+ CBS	MAG
551.505	551.503	2.90116	DAG O-32:2	[M+H]+	FALSE									Adrenal Gland	C35H66O4	K+ CBS	DAG
560.5	560.501	-1.60571	Cer 34:1;O2|Cer 18:1;O2/16:0	[M+Na]+	TRUE	✓	✓	✓	✓	538.519	-4.19669	[M+H]+	9.39	Colon	C34H67NO3	Na+ CBS	Cer
561.488	561.485	4.80867	FAHFA 34:0;O	[M+Na]+	FALSE									Adrenal Gland	C34H66O4	AF	FAHFA
561.489	561.488	2.13718	FAHFA 36:3;O	[M+H]+	FALSE									Adrenal Gland	C36H64O4	Na+ CBS	FAHFA
561.523	561.524	-1.42469	DAG dO-34:4	[M+H]+	FALSE									Colon	C37H68O3	AF	DAG
569.331	569.332	-1.40516	ST 24:1;O4;GlcA	[M+H]+	FALSE									Colon	C30H48O10	AF	ST
573.485	573.485	-0.523117	MAG 32:2	[M+Na]+	FALSE									Colon	C35H66O4	Na+ CBS	MAG
573.486	573.485	1.22061	DAG O-32:2	[M+Na]+	FALSE									Brain	C35H66O4	Na+ CBS	DAG
573.486	573.485	1.22061	DAG O-32:2	[M+Na]+	FALSE									Adrenal Gland	C35H66O4	K+ CBS	DAG
573.488	573.485	4.35931	MAG 32:2	[M+Na]+	FALSE									Colon	C35H66O4	K+ CBS	MAG
573.488	573.485	4.70805	DAG O-32:2	[M+Na]+	FALSE									Adrenal Gland	C35H66O4	AgNO3	DAG
573.488	573.485	4.70805	DAG O-32:2	[M+Na]+	FALSE									Adrenal Gland	C35H66O4	Na+ CBS	DAG
573.488	573.485	4.70805	MAG 32:2	[M+Na]+	FALSE									Colon	C35H66O4	AF	MAG
573.489	573.488	2.78995	DAG 34:3	[M+H-H2O]+	TRUE	✓	✓	✓	✓	608.523	-3.20447	[M+NH4]+	12.347	Colon	C37H66O5	Na+ CBS	DAG
573.489	573.488	2.78995	DAG 34:3	[M+H-H2O]+	TRUE	✓	✓	✓	✓	613.48	-0.35861	[M+Na]+	9.55806	Kidney	C37H66O5	AgNO3	DAG
573.49	573.488	3.13869	DAG 34:3	[M+H-H2O]+	TRUE	✓	✓	✓	✓	613.48	-0.35861	[M+Na]+	9.55806	Kidney	C37H66O5	K+ CBS	DAG
575.27	575.27	0.695326	ST 28:0;O5	[M+Ag]+	FALSE									Colon	C28H50O5	AgNO3	ST
575.299	575.298	1.56441	ST 30:3;O8	[M+K]+	FALSE									Adrenal Gland	C30H48O8	K+ CBS	ST
575.3	575.298	3.30264	ST 30:3;O8	[M+K]+	FALSE									Brain	C30H48O8	K+ CBS	ST
579.532	579.535	-4.48636	MAG 34:2	[M+H]+	FALSE									Kidney	C37H70O4	AgNO3	MAG
579.533	579.535	-2.41573	MAG 34:2	[M+H]+	FALSE									Kidney	C37H70O4	Na+ CBS	MAG
579.534	579.535	-1.20787	MAG 34:2	[M+H]+	FALSE									Kidney	C37H70O4	AF	MAG
581.236	581.236	0.516142	ST 30:8;O10	[M+Na]+	FALSE									Colon	C30H38O10	AF	ST
583.508	583.506	3.25618	DAG dO-34:4	[M+Na]+	FALSE									Colon	C37H68O3	AF	DAG
589.458	589.459	-2.20541	DAG O-32:2	[M+K]+	FALSE									Adrenal Gland	C35H66O4	K+ CBS	DAG
589.458	589.459	-2.20541	DAG O-32:2	[M+K]+	FALSE									Brain	C35H66O4	K+ CBS	DAG
589.459	589.459	-0.339294	MAG 32:2	[M+K]+	FALSE									Colon	C35H66O4	K+ CBS	MAG
589.515	589.517	-2.71409	FAHFA 36:0;O	[M+Na]+	FALSE									Adrenal Gland	C36H70O4	K+ CBS	FAHFA
589.519	589.517	4.07113	FAHFA 36:0;O	[M+Na]+	FALSE									Adrenal Gland	C36H70O4	Na+ CBS	FAHFA
589.519	589.519	0	FAHFA 38:3;O	[M+H]+	FALSE									Adrenal Gland	C38H68O4	Na+ CBS	FAHFA
589.522	589.519	4.74963	FAHFA 38:3;O	[M+H]+	FALSE									Colon	C38H68O4	AgNO3	FAHFA
591.267	591.265	4.05909	ST 28:0;O6	[M+Ag]+	FALSE									Colon	C28H50O6	AgNO3	ST
592.472	592.47	3.71327	Cer 34:1;O3|Cer 18:1;O2/16:0;O	[M+K]+	TRUE	✓	✓	✓	✕	536.504	-7.62343	[M+H-H2O]+	8.281	Colon	C34H67NO4	K+ CBS	Cer
594.486	594.486	-0.336425	Cer 34:0;O3|Cer 18:0;O2/16:0;O	[M+K]+	TRUE	✓	✓	✓	✓	556.53	8.76862	[M+H]+	8.983	Colon	C34H69NO4	AF	Cer
594.486	594.486	-0.336425	Cer 34:0;O3|Cer 18:0;O2/16:0;O	[M+K]+	TRUE	✓	✓	✓	✓	556.53	8.76862	[M+H]+	8.983	Colon	C34H69NO4	K+ CBS	Cer
601.514	601.517	-4.32241	MAG 34:2	[M+Na]+	TRUE	✓	✓	✓	✓	596.561	-2.76585	[M+NH4]+	12.882	Colon	C37H70O4	Na+ CBS	MAG
601.518	601.517	2.82619	MAG 34:2	[M+Na]+	FALSE									Kidney	C37H70O4	AgNO3	MAG
601.519	601.517	3.15868	MAG 34:2	[M+Na]+	FALSE									Kidney	C37H70O4	K+ CBS	MAG
601.519	601.517	3.15868	MAG 34:2	[M+Na]+	FALSE									Kidney	C37H70O4	AF	MAG
601.52	601.519	1.66246	DAG 36:2	[M+H-H2O]+	TRUE	✓	✓	✓	✓	596.561	-2.76585	[M+NH4]+	12.882	Colon	C39H70O4	AF	DAG
601.52	601.519	1.8287	DAG 36:3	[M+H-H2O]+	TRUE	✓	✓	✓	✓	636.556	-0.864024	[M+NH4]+	10.196	Colon	C39H70O5	K+ CBS	DAG
603.535	603.532	4.47366	DAG O-34:1	[M+Na]+	TRUE	✓	✓	✓	✓	598.577	-1.72075	[M+NH4]+	11.371	Colon	C37H72O4	Na+ CBS	DAG
603.535	603.535	0.497072	DAG O-36:4	[M+H]+	FALSE									Colon	C39H70O4	Na+ CBS	DAG
603.535	603.535	0.828453	MAG 36:4	[M+H]+	TRUE	✓	✓	✓	✓	620.561	3.67409	[M+NH4]+	10.5689	Kidney	C39H70O4	AgNO3	MAG
603.535	603.535	1.15983	MAG 36:4	[M+H]+	TRUE	✓	✓	✓	✓	620.561	3.67409	[M+NH4]+	10.5689	Kidney	C39H70O4	K+ CBS	MAG
603.536	603.535	2.15398	DAG 36:2	[M+H-H2O]+	TRUE	✓	✓	✓	✓	638.572	-0.955257	[M+NH4]+	10.842	Colon	C39H72O5	AF	DAG
603.536	603.535	2.15398	DAG O-36:4	[M+H]+	FALSE									Colon	C39H70O4	AF	DAG
605.453	605.454	-1.32132	DAG 32:1|DAG 16:0_16:1	[M+K]+	TRUE	✓	✕	✓	✕	589.48	-3.61335	[M+H]+	6.553	Colon	C35H66O5	K+ CBS	DAG
611.502	611.501	1.63532	FAHFA 38:3;O	[M+Na]+	FALSE									Adrenal Gland	C38H68O4	Na+ CBS	FAHFA
613.46	613.459	1.14107	FAHFA 37:3;O	[M+K]+	FALSE									Adrenal Gland	C37H66O4	K+ CBS	FAHFA
613.485	613.483	3.74909	DAG 36:6	[M+H]+	FALSE									Adrenal Gland	C39H64O5	AgNO3	DAG
617.512	617.511	0.809702	DAG 34:1|DAG 16:0_18:1	[M+Na]+	TRUE	✓	✓	✓	✓	617.511	1.29552	[M+Na]+	9.586	Brain	C37H70O5	Na+ CBS	DAG
617.512	617.514	-3.23879	DAG 36:4	[M+H]+	TRUE	✓	✓	✓	✓	634.541	-1.73354	[M+NH4]+	10.161	Adrenal Gland	C39H68O5	Na+ CBS	DAG
621.484	621.486	-2.41357	FAHFA 36:0;O	[M+K]+	FALSE									Adrenal Gland	C36H70O5	K+ CBS	FAHFA
622.614	622.613	1.60613	Cer 40:1;O2|Cer 18:1;O2/22:0	[M+H]+	TRUE	✓	✓	✓	✕	644.595	-9.64947	[M+Na]+	11.512	Colon	C40H79NO3	K+ CBS	Cer
625.514	625.517	-4.15656	DAG O-36:4	[M+Na]+	FALSE									Colon	C39H70O4	Na+ CBS	DAG
625.518	625.517	1.75855	MAG 36:4	[M+Na]+	TRUE	✓	✓	✓	✓	620.561	3.67409	[M+NH4]+	10.5689	Kidney	C39H70O4	AgNO3	MAG
625.518	625.517	2.07828	MAG 36:4	[M+Na]+	TRUE	✓	✓	✓	✓	620.561	3.67409	[M+NH4]+	10.5689	Kidney	C39H70O4	K+ CBS	MAG
625.518	625.517	2.23815	DAG O-36:4	[M+Na]+	FALSE									Colon	C39H70O4	AF	DAG
625.521	625.519	3.51708	DAG 38:5	[M+H-H2O]+	TRUE	✓	✓	✓	✓	665.511	1.0969	[M+Na]+	9.97308	Kidney	C41H70O5	AF	DAG
625.521	625.519	3.67695	DAG 38:5	[M+H-H2O]+	TRUE	✓	✓	✓	✓	665.511	1.0969	[M+Na]+	9.97308	Kidney	C41H70O5	Na+ CBS	DAG
627.437	627.438	-2.39067	DAG 34:4	[M+K]+	FALSE									Adrenal Gland	C37H64O5	K+ CBS	DAG
627.472	627.475	-4.6217	FAHFA 38:3;O	[M+K]+	FALSE									Adrenal Gland	C38H68O4	K+ CBS	FAHFA
630.618	630.616	3.33008	Cer 40:0;O	[M+Na]+	FALSE									Colon	C40H81NO2	AF	Cer
631.471	631.47	2.53377	DAG 34:2|DAG 16:1_18:1	[M+K]+	TRUE	✓	✓	✓	✓	615.496	-5.84894	[M+Na]+	10.14	Colon	C37H68O5	K+ CBS	DAG
631.567	631.566	1.58337	DAG 38:2	[M+H-H2O]+	TRUE	✓	✓	✓	✓	666.603	-1.56015	[M+NH4]+	11.075	Brain	C41H76O5	AgNO3	DAG
632.632	632.634	-3.16139	Cer 42:2;O	[M+H]+	FALSE									Colon	C42H81NO2	AF	Cer
633.483	633.486	-4.26213	DAG 34:1|DAG 16:0_18:1	[M+K]+	TRUE	✓	✓	✓	✓	617.511	-3.64366	[M+Na]+	10.704	Colon	C37H70O5	K+ CBS	DAG
633.58	633.582	-2.52533	DAG O-38:3|DAG O-18:0_20:3	[M+H]+	TRUE	✓	✓	✓	✓	650.608	-3.10479	[M+NH4]+	11.434	Brain	C41H76O4	AF	DAG
633.581	633.582	-0.946997	DAG O-38:3|DAG O-18:0_20:3	[M+H]+	TRUE	✓	✓	✓	✓	650.608	-3.10479	[M+NH4]+	11.434	Brain	C41H76O4	K+ CBS	DAG
633.581	633.582	-0.946997	DAG O-38:3|DAG O-18:0_20:3	[M+H]+	TRUE	✓	✓	✓	✓	650.608	-3.10479	[M+NH4]+	11.434	Brain	C41H76O4	Na+ CBS	DAG
633.582	633.582	0.631331	DAG O-38:3|DAG O-18:0_20:3	[M+H]+	TRUE	✓	✓	✓	✓	650.608	-3.10479	[M+NH4]+	11.434	Brain	C41H76O4	AgNO3	DAG
639.496	639.496	0.156373	DAG 36:4	[M+Na]+	TRUE	✓	✓	✓	✓	634.541	-1.73354	[M+NH4]+	10.161	Adrenal Gland	C39H68O5	Na+ CBS	DAG
639.496	639.498	-3.59657	DAG 38:7	[M+H]+	TRUE	✓	✓	✓	✕	656.525	0	[M+H]+	6.431	Colon	C41H66O5	Na+ CBS	DAG
639.498	639.496	3.59658	DAG 36:4	[M+Na]+	TRUE	✓	✓	✓	✓	634.541	0.740693	[M+NH4]+	9.92522	Kidney	C39H68O5	Na+ CBS	DAG
641.491	641.491	1.40298	MAG 36:4	[M+K]+	TRUE	✓	✓	✓	✓	620.561	3.67409	[M+NH4]+	10.5689	Kidney	C39H70O4	K+ CBS	MAG
641.512	641.511	0.779409	DAG 36:3	[M+Na]+	TRUE	✓	✓	✓	✕	641.511	-3.70999	[M+NH4]+	9.763	Adrenal Gland	C39H70O5	Na+ CBS	DAG
641.512	641.511	0.779409	DAG 36:3|DAG 18:1_18:2	[M+Na]+	TRUE	✓	✓	✓	✓	641.511	2.86823	[M+Na]+	9.343	Brain	C39H70O5	Na+ CBS	DAG
641.514	641.511	4.36469	DAG 36:3	[M+Na]+	TRUE	✓	✓	✓	✓	641.511	-1.20029	[M+Na]+	10.1327	Kidney	C39H70O5	Na+ CBS	DAG
643.53	643.53	0	DAG 38:5|DAG 18:1_20:4	[M+H]+	TRUE	✓	✓	✓	✓	665.511	1.0969	[M+Na]+	9.97308	Kidney	C41H70O5	Na+ CBS	DAG
644.598	644.595	4.34381	Cer 40:1;2O|Cer 18:1;2O/22:0	[M+Na]+	TRUE	✓	✓	✓	✓	622.613	-1.89524	[M+H]+	11.4094	Kidney	C40H79NO3	Na+ CBS	Cer
645.542	645.543	-1.23927	DAG 36:1|DAG 18:0_18:1	[M+Na]+	TRUE	✓	✓	✓	✓	645.543	-0.201381	[M+Na]+	10.242	Brain	C39H74O5	Na+ CBS	DAG
645.544	645.543	1.8589	DAG 36:1|DAG 18:0_18:1	[M+Na]+	TRUE	✓	✓	✓	✓	640.588	-0.0312213	[M+NH4]+	11.2923	Kidney	C39H74O5	Na+ CBS	DAG
647.572	647.574	-2.62518	CE 16:0	[M+Na]+	TRUE	✓	✓	✓	✓	642.618	-4.37273	[M+NH4]+	15.269	Adrenal Gland	C43H76O2	Na+ CBS	CE
648.628	648.629	-1.38754	Cer 42:2;2O|Cer 18:1;2O/24:1	[M+H]+	TRUE	✓	✓	✓	✓	648.629	-1.60338	[M+H]+	11.118	Brain	C42H81NO3	K+ CBS	Cer
648.629	648.629	0.154171	Cer 42:2;2O|Cer 18:1;2O/24:1	[M+H]+	TRUE	✓	✓	✓	✓	648.629	-1.60338	[M+H]+	11.118	Brain	C42H81NO3	AgNO3	Cer
648.631	648.629	3.2376	Cer 42:2;2O|Cer 18:1;2O/24:1	[M+H]+	TRUE	✓	✓	✓	✓	648.629	-1.60338	[M+H]+	11.118	Brain	C42H81NO3	Na+ CBS	Cer
648.631	648.629	3.2376	Cer 42:2;2O|Cer 18:1;2O/24:1	[M+H]+	TRUE	✓	✓	✓	✓	648.629	-1.60338	[M+H]+	11.118	Brain	C42H81NO3	AF	Cer
648.632	648.629	4.47097	Cer 42:2;O2|Cer 18:1;O2/24:1	[M+H]+	TRUE	✓	✓	✓	✓	648.629	-6.69104	[M+H]+	11.475	Colon	C42H81NO3	K+ CBS	Cer
649.517	649.519	-3.0792	DAG O-40:9	[M+H]+	FALSE									Colon	C43H68O4	Na+ CBS	DAG
649.593	649.592	1.84731	CE 18:2	[M+H]+	TRUE	✓	✓	✓	✓	666.618	-8.05558	[M+NH4]+	14.721	Adrenal Gland	C45H76O2	Na+ CBS	CE
651.535	651.535	0	DAG 40:6	[M+H-H2O]+	TRUE	✓	✓	✓	✓	691.527	0.708577	[M+Na]+	9.98	Colon	C43H72O5	AgNO3	DAG
651.535	651.535	0	DAG O-40:8	[M+H]+	FALSE									Colon	C43H70O4	AgNO3	DAG
653.456	653.454	2.60156	DAG 36:5	[M+K]+	TRUE	✓	✓	✓	✕	637.48	5.85116	[M+Na]+	8.555	Colon	C39H66O5	K+ CBS	DAG
655.47	655.47	0.152562	DAG 36:4|DAG 18:2_18:2	[M+K]+	TRUE	✓	✓	✓	✕	639.493	-4.58173	[M+Na]+	1.2697	Colon	C39H68O5	K+ CBS	DAG
655.566	655.564	3.66097	DAG O-38:3|DAG O-18:0_20:3	[M+Na]+	TRUE	✓	✓	✓	✓	650.608	-3.10479	[M+NH4]+	11.434	Brain	C41H76O4	K+ CBS	DAG
657.4	657.401	-1.0648	DAG O-32:2	[M+Ag]+	FALSE									Adrenal Gland	C35H66O4	AgNO3	DAG
657.401	657.401	1.0648	MAG 32:2	[M+Ag]+	FALSE									Kidney	C35H66O4	AgNO3	MAG
657.483	657.486	-3.95446	DAG 36:3|DAG 18:1_18:2	[M+K]+	TRUE	✓	✓	✓	✓	636.556	-0.864024	[M+NH4]+	10.196	Colon	C39H70O5	K+ CBS	DAG
657.503	657.501	3.4981	CE 16:3	[M+K]+	TRUE	✓	✕	✓	✕	636.571	0.0942549	[M+H]+	8.595	Colon	C43H70O2	Na+ CBS	CE
659.499	659.501	-3.18423	DAG 36:2|DAG 18:0_18:2	[M+K]+	TRUE	✓	✓	✓	✓	638.572	-0.0939597	[M+NH4]+	10.432	Brain	C39H72O5	K+ CBS	DAG
659.499	659.501	-3.18423	DAG 36:2|DAG 18:1_18:1	[M+K]+	TRUE	✓	✓	✓	✓	638.572	-0.955257	[M+NH4]+	10.842	Colon	C39H72O5	K+ CBS	DAG
659.599	659.597	2.57733	DAG 40:2	[M+H-H2O]+	TRUE	✓	✓	✓	✓	694.634	-3.25351	[M+NH4]+	11.542	Brain	C43H80O5	Na+ CBS	DAG
659.599	659.597	2.57733	DAG O-40:4|DAG O-18:0_22:4	[M+H]+	TRUE	✓	✓	✓	✓	676.624	-0.724184	[M+NH4]+	11.73	Brain	C43H78O4	Na+ CBS	DAG
659.599	659.597	2.57733	DAG O-40:4|DAG O-18:0_22:4	[M+H]+	TRUE	✓	✓	✓	✓	676.624	-0.724184	[M+NH4]+	11.73	Brain	C43H78O4	AF	DAG
664.625	664.624	2.55784	Cer 42:2;O3|Cer 18:2;O2/24:0;O	[M+H]+	TRUE	✓	✓	✓	✕	646.613	-0.185582	[M+H]+	10.323	Colon	C42H81NO4	K+ CBS	Cer
665.51	665.511	-2.25391	DAG 38:5|DAG 18:1_20:4	[M+Na]+	TRUE	✓	✓	✓	✓	660.556	-4.43566	[M+NH4]+	10.222	Colon	C41H70O5	Na+ CBS	DAG
665.511	665.511	-1.20208	DAG 38:5|DAG 18:1_20:4	[M+Na]+	TRUE	✓	✓	✓	✓	665.511	1.0969	[M+Na]+	9.97308	Kidney	C41H70O5	Na+ CBS	DAG
670.61	670.611	-1.34206	Cer 42:2;2O|Cer 18:1;2O/24:1	[M+Na]+	TRUE	✓	✓	✓	✓	648.629	-1.60338	[M+H]+	11.118	Brain	C42H81NO3	Na+ CBS	Cer
671.4	671.4	0.148942	ST 29:2;O7;Hex	[M+H]+	FALSE									Colon	C35H58O12	AgNO3	ST
671.572	671.574	-2.53137	CE 18:2	[M+Na]+	TRUE	✓	✓	✓	✓	666.618	-8.05558	[M+NH4]+	14.721	Adrenal Gland	C45H76O2	Na+ CBS	CE
673.588	673.589	-2.07842	CE 18:1	[M+Na]+	TRUE	✓	✓	✓	✓	668.634	-4.4718	[M+NH4]+	15.234	Adrenal Gland	C45H78O2	Na+ CBS	CE
675.439	675.438	0.74026	DAG 38:8	[M+K]+	FALSE									Colon	C41H64O5	AF	DAG
675.605	675.605	0	CE 18:0	[M+Na]+	TRUE	✓	✓	✓	✕	670.65	-2.63923	[M+H]+	9.337	Adrenal Gland	C45H80O2	Na+ CBS	CE
675.605	675.607	-3.55236	CE 20:3	[M+H]+	TRUE	✓	✓	✓	✓	692.634	-4.05698	[M+NH4]+	14.801	Adrenal Gland	C47H78O2	Na+ CBS	CE
677.454	677.454	-0.295223	DAG 38:7	[M+K]+	TRUE	✓	✓	✓	✕	656.525	0	[M+H]+	6.431	Colon	C41H66O5	Na+ CBS	DAG
677.454	677.454	0	FAHFA 44:12;O	[M+Na]+	FALSE									Colon	C44H62O4	Na+ CBS	FAHFA
677.455	677.454	1.18089	DAG 38:7	[M+K]+	TRUE	✓	✓	✓	✕	656.525	0	[M+H]+	6.431	Colon	C41H66O5	AF	DAG
677.455	677.454	1.47611	FAHFA 44:12;O	[M+Na]+	FALSE									Colon	C44H62O4	AF	FAHFA
677.457	677.454	4.42834	DAG 38:7	[M+K]+	TRUE	✓	✓	✓	✕	656.525	0	[M+H]+	6.431	Colon	C41H66O5	K+ CBS	DAG
680.451	680.45	1.76354	HexCer 30:2;O2	[M+K]+	FALSE									Colon	C36H67NO8	AF	HexCer
681.484	681.486	-2.34781	DAG 38:5|DAG 18:1_20:4	[M+K]+	TRUE	✓	✓	✓	✓	660.556	-4.43566	[M+NH4]+	10.222	Colon	C41H70O5	K+ CBS	DAG
681.578	681.579	-1.76062	DAG O-40:4|DAG O-18:0_22:4	[M+Na]+	TRUE	✓	✓	✓	✓	676.624	-0.724184	[M+NH4]+	11.73	Brain	C43H78O4	Na+ CBS	DAG
683.401	683.4	0.877963	FAHFA 37:3;O	[M+Ag]+	FALSE									Colon	C37H66O4	AgNO3	FAHFA
683.525	683.522	4.24273	TAG 38:3|TAG 10:1_10:1_18:1	[M+Na]+	TRUE	✓	✕	✓	✕	678.567	0.0884217	[M+H]+	10.584	Colon	C41H72O6	Na+ CBS	TAG
683.598	683.597	1.02399	DAG O-42:6|DAG O-18:2_24:4	[M+H]+	TRUE	✓	✓	✓	✓	700.624	-3.48261	[M+NH4]+	13.183	Brain	C45H78O4	Na+ CBS	DAG
688.427	688.427	0.290517	Cer 36:2;O3	[M+Ag]+	FALSE									Colon	C36H69NO4	AgNO3	Cer
692.56	692.559	1.58831	Cer 40:1;O4	[M+K]+	TRUE	✓	✓	✓	✕	636.593	4.02141	[M+H]+	11.778	Colon	C40H79NO5	AF	Cer
695.572	695.574	-2.44403	CE 20:4	[M+Na]+	TRUE	✓	✓	✓	✓	690.618	-5.92223	[M+NH4]+	14.421	Adrenal Gland	C47H76O2	Na+ CBS	CE
695.615	695.618	-4.45647	TAG 40:0|TAG 10:0_14:0_16:0	[M+H]+	TRUE	✓	✓	✓	✕	717.6	4.59866	[M+Na]+	10.959	Colon	C43H82O6	K+ CBS	TAG
697.454	697.452	2.15068	DAG dO-36:4	[M+Ag]+	FALSE									Colon	C39H72O3	AgNO3	DAG
697.586	697.589	-4.87393	CE 20:3	[M+Na]+	TRUE	✓	✓	✓	✓	692.634	-4.05698	[M+NH4]+	14.801	Adrenal Gland	C47H78O2	Na+ CBS	CE
699.436	699.438	-3.5743	DAG 40:10	[M+K]+	TRUE	✓	✕	✓	✕	683.46	-7.0523	[M+H]+	9.218	Adrenal Gland	C43H64O5	K+ CBS	DAG
699.587	699.59	-4.00235	DAG 40:2	[M+Na]+	TRUE	✓	✕	✓	✕	699.59	-0.87194	[M+H]+	15.318	Adrenal Gland	C43H80O5	AgNO3	DAG
701.452	701.454	-3.13634	DAG 40:9	[M+K]+	FALSE									Colon	C43H66O5	AF	DAG
701.454	701.454	-0.285122	DAG 40:9	[M+K]+	FALSE									Colon	C43H66O5	Na+ CBS	DAG
702.588	702.588	0.569324	HexCer 34:0;O2	[M+H]+	FALSE									Colon	C40H79NO8	K+ CBS	HexCer
706.466	706.466	0.707749	HexCer 32:3;O2	[M+K]+	FALSE									Colon	C38H69NO8	AF	HexCer
707.5	707.501	-1.55477	DAG 40:6|DAG 16:0_24:6	[M+K]+	TRUE	✓	✓	✓	✓	691.527	3.88994	[M+Na]+	5.361	Brain	C43H72O5	Na+ CBS	DAG
709.433	709.432	0.986705	MAG 36:4	[M+Ag]+	TRUE	✓	✓	✓	✓	620.561	3.67409	[M+NH4]+	10.5689	Kidney	C39H70O4	AgNO3	MAG
709.482	709.48	2.53707	DAG 42:11	[M+Na]+	TRUE	✓	✓	✓	✕	709.48	6.28629	[M+H]+	10.201	Colon	C45H66O5	AF	DAG
711.433	711.432	1.40562	DAG O-36:4	[M+Ag]+	FALSE									Colon	C39H70O4	AgNO3	DAG
711.541	711.541	0.56216	MAGDAG 32:1	[M+H-H2O]+	FALSE									Adrenal Gland	C41H76O10	Na+ CBS	MAG
711.554	711.553	0.843226	TAG 40:3|TAG 12:0_10:1_18:2	[M+Na]+	TRUE	✓	✓	✓	✓	706.598	-5.09483	[M+NH4]+	11.143	Colon	C43H76O6	Na+ CBS	TAG
713.568	713.569	-1.54155	TAG 40:2|TAG 8:0_14:0_18:2	[M+Na]+	TRUE	✓	✓	✓	✓	708.614	-5.94118	[M+NH4]+	11.696	Colon	C43H78O6	Na+ CBS	TAG
715.585	715.585	0.419238	TAG 40:1|TAG 8:0_16:0_16:1	[M+Na]+	TRUE	✓	✓	✓	✓	710.629	-2.65961	[M+NH4]+	12.424	Colon	C43H80O6	Na+ CBS	TAG
717.592	717.595	-3.62322	CE 20:1	[M+K]+	TRUE	✓	✓	✓	✓	696.661	-5.68422	[M+NH4]+	15.73	Adrenal Gland	C47H82O2	K+ CBS	CE
719.381	719.38	1.52909	DAG 36:6	[M+Ag]+	FALSE									Adrenal Gland	C39H64O5	AgNO3	DAG
719.575	719.574	1.80663	CE 22:6	[M+Na]+	TRUE	✓	✓	✓	✓	714.618	-7.26262	[M+NH4]+	14.163	Adrenal Gland	C49H76O2	AF	CE
720.591	720.59	0.971426	Cer 42:1;O4	[M+K]+	TRUE	✓	✓	✓	✓	664.624	-8.26031	[M+H-H2O]+	10.504	Adrenal Gland	C42H83NO5	AF	Cer
721.591	721.589	2.21733	CE 22:5	[M+Na]+	TRUE	✓	✓	✓	✓	716.634	-3.65598	[M+NH4]+	14.607	Adrenal Gland	C49H78O2	AF	CE
722.558	722.557	2.07596	HexCer 36:3;O3	[M+H-H2O]+	TRUE	✓	✓	✓	✓	722.557	-3.97201	[M+H-H2O]+	7.474	Brain	C42H77NO9	AF	HexCer
722.559	722.557	3.45994	HexCer 36:3;O3	[M+H-H2O]+	FALSE									Adrenal Gland	C42H77NO9	AgNO3	HexCer
722.56	722.557	4.84391	HexCer 36:3;O3	[M+H-H2O]+	FALSE									Adrenal Gland	C42H77NO9	AF	HexCer
723.603	723.605	-2.76394	CE 22:4	[M+Na]+	TRUE	✓	✓	✓	✓	718.65	-8.15418	[M+NH4]+	14.87	Adrenal Gland	C49H80O2	Na+ CBS	CE
725.451	725.454	-4.41103	DAG 42:11	[M+K]+	TRUE	✓	✓	✓	✕	704.525	-0.425819	[M+H]+	7.639	Brain	C45H66O5	K+ CBS	DAG
729.399	729.401	-2.19358	DAG O-38:8	[M+Ag]+	FALSE									Brain	C41H66O4	AgNO3	DAG
729.4	729.401	0.411297	DAG O-38:8	[M+Ag]+	TRUE	✓	✓	✓	✕	640.53	0.764992	[M+H]+	7.146	Colon	C41H66O4	AgNO3	DAG
729.442	729.442	0.411273	DAG 36:2	[M+Ag]+	TRUE	✓	✓	✓	✓	638.572	-0.955257	[M+NH4]+	10.842	Colon	C39H72O5	AgNO3	DAG
743.538	743.538	0.672461	Cholesteryl 11-hydroperoxy-eicosatetraenoate	[M+K]+	FALSE									Colon	C47H76O4	AF	ST
743.617	743.616	1.34478	TAG 42:1	[M+Na]+	TRUE	✓	✓	✓	✓	738.661	-5.86196	[M+NH4]+	12.828	Colon	C45H84O6	Na+ CBS	TAG
745.625	745.626	-1.20704	CE 22:1	[M+K]+	TRUE	✓	✓	✓	✓	724.69	-9.25905	[M+NH4]+	16.195	Adrenal Gland	C49H86O2	K+ CBS	CE
750.586	750.585	0.799376	HexCer 36:1;O2	[M+Na]+	TRUE	✓	✓	✓	✓	728.603	-1.18034	[M+H]+	7.976	Brain	C42H81NO8	Na+ CBS	HexCer
751.47	751.47	0.266145	DAG 44:12	[M+K]+	FALSE									Adrenal Gland	C47H68O5	K+ CBS	DAG
752.509	752.507	2.392	HexCer 34:2;O3|HexCer 18:2;O2/16:0;O	[M+K]+	FALSE									Colon	C40H75NO9	K+ CBS	HexCer
753.445	753.442	3.58355	DAG 38:4	[M+Ag]+	TRUE	✓	✓	✓	✓	667.527	-7.04091	[M+Na]+	10.696	Colon	C41H72O5	AgNO3	DAG
753.484	753.486	-1.99075	DAG 44:11	[M+K]+	FALSE									Adrenal Gland	C47H70O5	K+ CBS	DAG
753.484	753.486	-1.99075	DAG 44:11	[M+K]+	FALSE									Brain	C47H70O5	K+ CBS	DAG
754.52	754.523	-4.37362	HexCer 34:1;O3|HexCer 18:1;O2/16:0;O	[M+K]+	TRUE	✓	✕	✓	✕	698.557	-2.70558	[M+H-H2O]+	8.132	Colon	C40H77NO9	K+ CBS	HexCer
754.524	754.526	-2.91574	Cer 42:2;2O|Cer 18:1;2O/24:1	[M+Ag]+	TRUE	✓	✓	✓	✓	648.629	-1.60338	[M+H]+	11.118	Brain	C42H81NO3	AgNO3	Cer
754.528	754.526	2.51814	Cer 42:2;O2	[M+Ag]+	TRUE	✓	✓	✓	✕	670.611	-5.1893	[M+Na]+	11.472	Colon	C42H81NO3	AgNO3	Cer
759.489	759.489	0.263335	DAG 38:1	[M+Ag]+	TRUE	✓	✓	✓	✓	673.574	-6.9777	[M+Na]+	12.071	Colon	C41H78O5	AgNO3	DAG
765.492	765.495	-3.3965	DAG O-40:4|DAG O-18:0_22:4	[M+Ag]+	TRUE	✓	✓	✓	✓	676.624	-0.724184	[M+NH4]+	11.73	Brain	C43H78O4	AgNO3	DAG
767.615	767.616	-1.30273	TAG 44:3|TAG 10:1_16:1_18:1	[M+Na]+	TRUE	✓	✓	✓	✓	767.616	-3.73885	[M+Na]+	12.445	Colon	C47H84O6	Na+ CBS	TAG
769.633	769.632	1.68912	TAG 44:2|TAG 16:0_10:1_18:1	[M+Na]+	TRUE	✓	✓	✓	✓	764.676	-6.14639	[M+NH4]+	12.916	Colon	C47H86O6	Na+ CBS	TAG
771.649	771.647	2.20308	TAG 44:1	[M+Na]+	TRUE	✓	✓	✓	✓	766.692	-2.69991	[M+NH4]+	13.411	Colon	C47H88O6	Na+ CBS	TAG
771.649	771.65	-0.907147	TAG 46:4	[M+H]+	TRUE	✓	✓	✓	✕	793.632	-1.14663	[M+H]+	12.759	Colon	C49H86O6	Na+ CBS	TAG
773.655	773.657	-2.84364	CE 24:1	[M+K]+	TRUE	✓	✓	✓	✕	752.728	-4.38405	[M+Na]+	15.184	Brain	C51H90O2	AF	CE
773.655	773.657	-2.84364	CE 24:1	[M+K]+	TRUE	✓	✓	✓	✓	752.721	-8.51569	[M+NH4]+	16.628	Adrenal Gland	C51H90O2	K+ CBS	CE
782.653	782.65	3.26455	HexCer 40:2;O2	[M+H]+	TRUE	✓	✕	✓	✕	782.65	-0.549415	[M+H]+	9.714	Brain	C46H87NO8	AgNO3	HexCer
787.522	787.52	1.65075	DAG 40:1	[M+Ag]+	TRUE	✓	✓	✓	✕	701.605	1.73887	[M+H]+	11.127	Colon	C43H82O5	AgNO3	DAG
791.557	791.558	-1.64233	DAG 48:12	[M+Na]+	TRUE	✓	✓	✓	✓	791.558	-3.77736	[M+Na]+	9.233	Colon	C51H76O5	K+ CBS	DAG
794.608	794.612	-4.59847	HexCer 38:1;O3	[M+Na]+	FALSE									Brain	C44H85NO9	AF	HexCer
795.65	795.647	3.39346	TAG 46:3|TAG 12:0_16:1_18:2	[M+Na]+	TRUE	✓	✓	✓	✓	790.692	-4.62886	[M+NH4]+	12.948	Colon	C49H88O6	Na+ CBS	TAG
797.664	797.662	2.13123	TAG 46:2|TAG 12:0_16:0_18:2	[M+Na]+	TRUE	✓	✓	✓	✓	792.708	-3.00237	[M+NH4]+	13.474	Colon	C49H90O6	Na+ CBS	TAG
799.439	799.439	-0.375263	MAGDAG 34:7;O	[M+K]+	FALSE									Adrenal Gland	C43H68O11	K+ CBS	MAG
801.696	801.697	-0.873148	TAG 48:3|TAG 14:1_16:1_18:1	[M+H]+	TRUE	✓	✓	✓	✓	818.723	-3.66424	[M+NH4]+	13.509	Colon	C51H92O6	Na+ CBS	TAG
805.502	805.505	-3.22779	CE 22:5	[M+Ag]+	TRUE	✓	✓	✓	✓	716.634	-3.65598	[M+NH4]+	14.607	Adrenal Gland	C49H78O2	AgNO3	CE
806.467	806.47	-3.09993	HexCer 34:1;2O|HexCer 18:1;2O/16:0	[M+Ag]+	TRUE	✓	✓	✓	✓	700.572	-0.770798	[M+H]+	7.478	Brain	C40H77NO8	AgNO3	HexCer
806.561	806.562	-1.73576	Hex2Cer 30:1;O2	[M+H]+	FALSE									Colon	C42H79NO13	AF	HexCer
806.562	806.562	-0.495932	Hex2Cer 30:1;O2	[M+H]+	TRUE	✓	✓	✓	✕	806.562	-0.14878	[M+NH4]+	9.398	Adrenal Gland	C42H79NO13	Na+ CBS	HexCer
806.565	806.562	2.85161	Hex2Cer 30:1;O2	[M+H]+	FALSE									Kidney	C42H79NO13	AgNO3	HexCer
806.566	806.562	4.46339	Hex2Cer 30:1;O2	[M+H]+	TRUE	✓	✓	✓	✕	806.562	-0.14878	[M+NH4]+	9.398	Adrenal Gland	C42H79NO13	K+ CBS	HexCer
806.645	806.648	-3.76868	HexCer 40:1;O2	[M+Na]+	TRUE	✓	✓	✓	✕	766.656	1.26524	[M+H]+	9.847	Brain	C46H89NO8	Na+ CBS	HexCer
808.569	808.57	-1.11308	HexCer 38:2;O3	[M+K]+	FALSE									Brain	C44H83NO9	K+ CBS	HexCer
810.681	810.682	-0.91898	HexCer 42:2;O2	[M+H]+	TRUE	✓	✓	✓	✓	810.679	-2.86179	[M+H]+	11.017	Brain	C48H91NO8	AgNO3	HexCer
810.681	810.682	-0.91898	HexCer 42:2;O2	[M+H]+	TRUE	✓	✓	✓	✓	810.679	-2.86179	[M+H]+	11.017	Brain	C48H91NO8	AF	HexCer
811.604	811.606	-2.46425	MAGDAG O-36:0|MAGDAG O-16:0_20:0	[M+K]+	FALSE									Brain	C45H88O9	AF	MAG
811.605	811.606	-1.23212	MAGDAG O-36:0|MAGDAG O-16:0_20:0	[M+K]+	FALSE									Brain	C45H88O9	AgNO3	MAG
811.606	811.606	0	MAGDAG O-36:0|MAGDAG O-16:0_20:0	[M+K]+	FALSE									Brain	C45H88O9	K+ CBS	MAG
812.542	812.544	-2.0922	DAGCC 36:5	[M+K]+	FALSE									Adrenal Gland	C46H79NO8	AgNO3	DAG
815.652	815.653	-0.122601	TAG 46:1|TAG 14:0_16:0_16:1	[M+K]+	TRUE	✓	✓	✓	✓	794.723	-3.68682	[M+NH4]+	13.953	Colon	C49H92O6	K+ CBS	TAG
818.6	818.599	1.09944	Hex2Cer 32:0;O2	[M+H-H2O]+	FALSE									Colon	C44H85NO13	AgNO3	HexCer
819.487	819.489	3.05068	ST 46:4;O5	[M+Ag]+	FALSE									Colon	C46H78O5	AgNO3	ST
822.626	822.622	4.89046	HexCer 40:1;O2	[M+K]+	TRUE	✓	✓	✓	✓	784.665	-1.17247	[M+H]+	10.358	Brain	C46H89NO8	K+ CBS	HexCer
822.642	822.643	-1.15968	HexCer 40:1;O3	[M+Na]+	FALSE									Brain	C46H89NO9	Na+ CBS	HexCer
826.477	826.48	2.90388	HexCer 34:0;O3	[M+Ag]+	TRUE	✓	✕	✓	✕	718.583	3.14508	[M+2H]2+	14.738	Colon	C40H79NO9	AgNO3	HexCer
826.673	826.677	-4.42737	HexCer 42:2;O3	[M+H]+	TRUE	✓	✓	✓	✓	826.673	-4.06447	[M+H]+	8.586	Brain	C48H91NO9	AF	HexCer
827.695	827.697	-2.53716	MAGDAG O-40:1|MAGDAG O-16:1_24:0	[M+H]+	FALSE									Brain	C49H94O9	AgNO3	MAG
827.699	827.697	2.29553	MAGDAG O-40:1|MAGDAG O-16:1_24:0	[M+H]+	FALSE									Brain	C49H94O9	AF	MAG
827.708	827.71	-2.41631	TAG 48:1	[M+Na]+	TRUE	✓	✓	✓	✓	822.755	0.461863	[M+NH4]+	14.2649	Kidney	C51H96O6	Na+ CBS	TAG
827.714	827.71	4.95343	TAG 48:1|TAG 14:0_16:0_18:1	[M+Na]+	TRUE	✓	✓	✓	✓	822.755	-4.15677	[M+NH4]+	14.458	Colon	C51H96O6	Na+ CBS	TAG
828.541	828.544	-4.10358	Hex2Cer 30:1;O2	[M+Na]+	FALSE									Colon	C42H79NO13	AF	HexCer
828.69	828.692	-2.78752	HexCer 42:1;O3	[M+H]+	TRUE	✓	✕	✓	✕	810.682	-2.86179	[M+K]+	8.65	Brain	C48H93NO9	AF	HexCer
829.723	829.726	-3.13357	TAG 48:0	[M+Na]+	TRUE	✓	✕	✓	✕	824.77	2.88565	[M+H]+	13.387	Colon	C51H98O6	Na+ CBS	TAG
829.724	829.726	-1.80783	TAG 48:0|TAG 15:0_16:0_17:0	[M+Na]+	TRUE	✓	✓	✓	✓	824.77	2.06118	[M+NH4]+	14.2702	Kidney	C51H98O6	Na+ CBS	TAG
832.487	832.485	2.1622	HexCer 36:2;O2	[M+Ag]+	FALSE									Colon	C42H79NO8	AgNO3	HexCer
832.665	832.664	1.57326	HexCer 42:2;O2	[M+Na]+	TRUE	✓	✓	✓	✓	810.679	-2.86179	[M+H]+	11.017	Brain	C48H91NO8	Na+ CBS	HexCer
833.413	833.417	4.79952	MAGDAG 32:3	[M+Ag]+	FALSE									Colon	C41H72O10	AgNO3	MAG
834.502	834.501	1.67765	DAGCC 32:0	[M+Ag]+	TRUE	✓	✕	✓	✕	710.593	1.63244	[M+H]+	14.051	Colon	C42H81NO8	AgNO3	DAG
834.502	834.501	1.67765	HexCer 36:1;O2	[M+Ag]+	TRUE	✓	✕	✓	✕	710.593	1.63244	[M+H]+	14.051	Colon	C42H81NO8	AgNO3	HexCer
834.59	834.594	-4.43329	Hex2Cer 32:1;O2	[M+H]+	FALSE									Colon	C44H83NO13	AF	HexCer
834.595	834.594	1.55764	Hex2Cer 32:1;O2	[M+H]+	FALSE									Colon	C44H83NO13	Na+ CBS	HexCer
834.595	834.594	1.55764	Hex2Cer 32:1;O2	[M+H]+	FALSE									Adrenal Gland	C44H83NO13	Na+ CBS	HexCer
834.68	834.679	0.838645	HexCer 42:1;2O	[M+Na]+	TRUE	✓	✕	✓	✕	812.697	-3.45762	[M+H]+	9.325	Brain	C48H93NO8	Na+ CBS	HexCer
838.613	838.617	-4.65051	HexCer 40:1;O3	[M+K]+	FALSE									Brain	C46H89NO9	K+ CBS	HexCer
843.683	843.684	-1.30381	TAG 48:1|TAG 14:0_16:0_18:1	[M+K]+	TRUE	✓	✓	✓	✓	822.755	-4.15677	[M+NH4]+	14.458	Colon	C51H96O6	K+ CBS	TAG
844.518	844.518	-0.355232	Hex2Cer 30:1;O2	[M+K]+	TRUE	✓	✓	✓	✕	806.562	-0.14878	[M+NH4]+	9.398	Adrenal Gland	C42H79NO13	Na+ CBS	HexCer
845.667	845.665	1.892	TAG 52:9	[M+H]+	FALSE									Adrenal Gland	C55H88O6	K+ CBS	TAG
846.699	846.703	-4.13368	HexCer 42:0;O4|HexCer 18:0;O3/24:0(2OH)	[M+H]+	TRUE	✓	✓	✓	✓	846.703	-5.33835	[M+H]+	10.983	Colon	C48H95NO10	K+ CBS	HexCer
847.679	847.679	0.471877	TAG 50:5	[M+Na]+	FALSE									Adrenal Gland	C53H92O6	AF	TAG
847.682	847.679	4.01095	TAG 50:5|TAG 14:1_18:2_18:2	[M+Na]+	TRUE	✓	✓	✓	✓	842.723	-6.01621	[M+NH4]+	13.142	Colon	C53H92O6	Na+ CBS	TAG
847.683	847.681	2.83125	TAG 52:8	[M+Na]+	TRUE	✓	✓	✓	✓	864.708	-8.68502	[M+NH4]+	12.626	Colon	C55H90O6	K+ CBS	TAG
848.639	848.638	1.61789	HexCer 42:2;O2	[M+K]+	TRUE	✓	✓	✓	✓	810.679	-2.86179	[M+H]+	11.017	Brain	C48H91NO8	K+ CBS	HexCer
848.657	848.659	-1.88533	HexCer 42:2;3O|HexCer 18:1;2O/24:1;O	[M+Na]+	TRUE	✓	✓	✓	✓	808.666	-4.83512	[M+H-H2O]+	14.065	Brain	C48H91NO9	Na+ CBS	HexCer
849.691	849.694	-3.88375	TAG 50:4|TAG 14:0_16:0_20:4	[M+Na]+	TRUE	✓	✓	✓	✕	844.739	-2.02429	[M+H]+	14.625	Brain	C53H94O6	Na+ CBS	TAG
849.697	849.694	3.17761	TAG 50:4|TAG 16:1_16:1_18:2	[M+Na]+	TRUE	✓	✓	✓	✓	844.739	-2.67538	[M+NH4]+	13.573	Colon	C53H94O6	Na+ CBS	TAG
850.651	850.653	-2.7038	HexCer 42:1;2O	[M+K]+	TRUE	✓	✕	✓	✕	812.697	-3.45762	[M+H]+	9.325	Brain	C48H93NO8	K+ CBS	HexCer
850.674	850.674	-0.298587	HexCer 42:1;O3	[M+Na]+	TRUE	✓	✕	✓	✕	810.682	-2.86179	[M+K]+	8.65	Brain	C48H93NO9	Na+ CBS	HexCer
852.499	852.495	3.87099	HexCer 36:1;O3	[M+Ag]+	FALSE									Colon	C42H81NO9	AgNO3	HexCer
853.723	853.726	-3.04548	TAG 50:2	[M+Na]+	TRUE	✓	✓	✓	✓	848.77	-3.52274	[M+NH4]+	14.485	Colon	C53H98O6	AF	TAG
853.726	853.726	0.468535	TAG 50:2	[M+Na]+	TRUE	✓	✓	✓	✓	848.77	-3.52274	[M+NH4]+	16.631	Adrenal Gland	C53H98O6	Na+ CBS	TAG
853.726	853.728	-2.34267	TAG 52:5	[M+H]+	TRUE	✓	✓	✓	✕	870.755	-6.45417	[M+H]+	16.631	Adrenal Gland	C55H96O6	Na+ CBS	TAG
855.741	855.741	-0.233716	TAG 50:1	[M+Na]+	TRUE	✓	✓	✓	✓	850.786	-2.4448	[M+NH4]+	15.77	Adrenal Gland	C53H100O6	Na+ CBS	TAG
855.743	855.741	2.10344	TAG 50:1|TAG 16:0_16:0_18:1	[M+Na]+	TRUE	✓	✕	✓	✕	850.786	-2.30375	[M+2H]2+	14.926	Colon	C53H100O6	Na+ CBS	TAG
855.743	855.744	-0.701145	TAG 52:4|TAG 16:1_18:1_18:2	[M+H]+	TRUE	✓	✕	✓	✕	877.726	-3.20146	[M+2H]2+	14.131	Colon	C55H98O6	Na+ CBS	TAG
857.755	857.757	-2.21508	TAG 50:0	[M+Na]+	FALSE									Adrenal Gland	C53H102O6	Na+ CBS	TAG
860.694	860.695	-1.15023	HexCer 44:2;O2	[M+Na]+	TRUE	✓	✓	✓	✕	820.704	2.24198	[M+H]+	12.916	Brain	C50H95NO8	AF	HexCer
860.694	860.695	-1.15023	HexCer 44:2;O2	[M+Na]+	TRUE	✓	✓	✓	✕	820.704	2.24198	[M+H]+	12.916	Brain	C50H95NO8	Na+ CBS	HexCer
862.622	862.625	-3.47776	Hex2Cer 34:1;O2|Hex2Cer 18:1;O2/16:0	[M+H]+	FALSE									Colon	C46H87NO13	AF	HexCer
862.625	862.625	0	Hex2Cer 34:1;O2	[M+H]+	FALSE									Adrenal Gland	C46H87NO13	Na+ CBS	HexCer
864.631	864.633	-1.73484	HexCer 42:2;3O|HexCer 18:1;2O/24:1;O	[M+K]+	TRUE	✓	✓	✓	✓	808.666	-4.83512	[M+H-H2O]+	14.065	Brain	C48H91NO9	K+ CBS	HexCer
866.648	866.648	-0.220389	HexCer 42:1;O3	[M+K]+	TRUE	✓	✕	✓	✕	810.679	-2.86179	[M+K]+	8.65	Brain	C48H93NO9	K+ CBS	HexCer
867.681	867.684	-2.99648	TAG 50:3|TAG 16:1_16:1_18:1	[M+K]+	TRUE	✓	✓	✓	✓	846.755	-7.14493	[M+NH4]+	14.041	Colon	C53H96O6	K+ CBS	TAG
868.66	868.664	-4.37453	HexCer 42:0;O3|HexCer 18:0;O2/24:0;O	[M+K]+	TRUE	✓	✓	✓	✕	812.697	-3.60528	[M+H]+	10.978	Colon	C48H95NO9	AF	HexCer
868.682	868.685	-3.33838	HexCer 42:0;O4|HexCer 18:0;O3/24:0(2OH)	[M+Na]+	TRUE	✓	✓	✓	✓	846.703	-5.33835	[M+H]+	10.983	Colon	C48H95NO10	K+ CBS	HexCer
869.697	869.699	-2.87456	TAG 50:2|TAG 16:0_16:1_18:1	[M+K]+	TRUE	✓	✓	✓	✓	848.77	-3.52274	[M+NH4]+	14.485	Colon	C53H98O6	K+ CBS	TAG
875.711	875.71	1.25612	TAG 52:5	[M+Na]+	TRUE	✓	✓	✓	✕	870.755	-6.45417	[M+H]+	16.631	Adrenal Gland	C55H96O6	Na+ CBS	TAG
875.711	875.71	1.25612	TAG 52:5|TAG 16:1_18:2_18:2	[M+Na]+	TRUE	✓	✓	✓	✓	870.755	-6.38527	[M+NH4]+	13.621	Colon	C55H96O6	Na+ CBS	TAG
876.667	876.669	-2.19809	HexCer 44:2;O2	[M+K]+	TRUE	✓	✓	✓	✕	820.704	2.24198	[M+H]+	12.916	Brain	C50H95NO8	K+ CBS	HexCer
877.724	877.726	-1.82289	TAG 52:4|TAG 16:1_18:1_18:2	[M+Na]+	TRUE	✓	✕	✓	✕	877.726	-3.20146	[M+2H]2+	14.131	Colon	C55H98O6	AF	TAG
877.724	877.728	-4.55722	TAG 54:7|TAG 16:1_16:1_22:5	[M+H]+	TRUE	✓	✓	✓	✓	894.755	-2.39172	[M+NH4]+	13.264	Colon	C57H96O6	AF	TAG
877.726	877.726	0.455723	TAG 52:4	[M+Na]+	TRUE	✓	✓	✓	✓	872.77	-7.41318	[M+NH4]+	17.489	Adrenal Gland	C55H98O6	Na+ CBS	TAG
877.731	877.728	3.41792	TAG 54:7	[M+H]+	TRUE	✓	✓	✓	✓	894.755	-2.39172	[M+NH4]+	13.264	Colon	C57H96O6	Na+ CBS	TAG
878.704	878.706	-1.76851	HexCer 44:1;O3	[M+Na]+	FALSE									Brain	C50H97NO9	Na+ CBS	HexCer
879.739	879.741	-2.50074	TAG 52:3	[M+Na]+	TRUE	✓	✓	✓	✕	874.786	-5.72712	[M+Na]+	12.948	Adrenal Gland	C55H100O6	Na+ CBS	TAG
879.739	879.741	-2.04606	TAG 52:3|TAG 16:0_18:1_18:2	[M+Na]+	TRUE	✓	✓	✓	✓	874.786	-0.605863	[M+NH4]+	14.334	Kidney	C55H100O6	Na+ CBS	TAG
880.487	880.485	2.1579	DAGCC 36:5	[M+Ag]+	FALSE									Adrenal Gland	C46H79NO8	AgNO3	DAG
881.753	881.757	-4.5364	TAG 52:2|TAG 16:0_18:1_18:1	[M+Na]+	TRUE	✓	✓	✓	✓	881.757	-0.11341	[M+Na]+	14.7117	Kidney	C55H102O6	Na+ CBS	TAG
881.754	881.757	-3.28889	TAG 52:2	[M+Na]+	TRUE	✓	✓	✓	✕	881.757	-0.068046	[M+H]+	14.969	Colon	C55H102O6	AF	TAG
881.757	881.757	0.11341	TAG 52:2	[M+Na]+	TRUE	✓	✓	✓	✕	876.802	-6.68338	[M+H]+	13.469	Adrenal Gland	C55H102O6	Na+ CBS	TAG
881.761	881.757	4.64981	TAG 52:2|TAG 16:0_18:1_18:1	[M+Na]+	TRUE	✓	✓	✓	✕	881.757	-0.068046	[M+H]+	14.969	Colon	C55H102O6	Na+ CBS	TAG
883.625	883.621	4.30049	TAG 52:9	[M+K]+	FALSE									Adrenal Gland	C55H88O6	K+ CBS	TAG
883.769	883.773	-4.29975	TAG 52:1	[M+Na]+	TRUE	✓	✓	✓	✓	878.817	0.250337	[M+NH4]+	15.1637	Kidney	C55H104O6	Na+ CBS	TAG
883.769	883.773	-3.9603	TAG 52:1	[M+Na]+	FALSE									Adrenal Gland	C55H104O6	Na+ CBS	TAG
883.77	883.773	-2.82878	TAG 52:1	[M+Na]+	TRUE	✓	✓	✓	✓	878.817	-4.79053	[M+NH4]+	15.389	Colon	C55H104O6	Na+ CBS	TAG
884.66	884.659	1.24342	HexCer 42:0;O4|HexCer 18:0;O3/24:0(2OH)	[M+K]+	TRUE	✓	✓	✓	✓	846.703	-5.33835	[M+H]+	10.983	Colon	C48H95NO10	K+ CBS	HexCer
886.624	886.623	1.57903	Hex2Cer 34:0;O2	[M+Na]+	TRUE	✓	✓	✓	✕	864.641	-0.497316	[M+H]+	11.076	Adrenal Gland	C46H89NO13	Na+ CBS	HexCer
889.667	889.668	-1.91082	TAG 52:6|TAG 16:1_16:1_20:4	[M+K]+	TRUE	✓	✓	✓	✓	868.739	-2.7396	[M+NH4]+	13.185	Colon	C55H94O6	K+ CBS	TAG
891.68	891.684	-4.59804	TAG 52:5|TAG 16:1_18:2_18:2	[M+K]+	TRUE	✓	✓	✓	✓	870.755	-6.38527	[M+NH4]+	13.621	Colon	C55H96O6	K+ CBS	TAG
893.7	893.699	0.335683	TAG 52:4|TAG 16:1_18:1_18:2	[M+K]+	TRUE	✓	✕	✓	✕	877.726	-3.20146	[M+2H]2+	14.131	Colon	C55H98O6	K+ CBS	TAG
894.682	894.679	2.7943	HexCer 44:1;3O|HexCer 18:1;2O/26:0;O	[M+K]+	FALSE									Brain	C50H97NO9	K+ CBS	HexCer
895.717	895.715	2.67942	TAG 52:3|TAG 16:0_18:1_18:2	[M+K]+	TRUE	✓	✕	✓	✕	879.741	-5.47888	[M+2H]2+	14.518	Colon	C55H100O6	K+ CBS	TAG
897.514	897.516	-1.89412	TAG 48:8	[M+Ag]+	FALSE									Adrenal Gland	C51H82O6	AgNO3	TAG
897.728	897.731	-3.00758	TAG 52:2|TAG 16:0_18:1_18:1	[M+K]+	TRUE	✓	✓	✓	✕	881.757	-0.068046	[M+H]+	14.969	Colon	C55H102O6	K+ CBS	TAG
900.582	900.581	0.666237	Hex2Cer 34:1;O2|Hex2Cer 18:1;O2/16:0	[M+K]+	FALSE									Colon	C46H87NO13	K+ CBS	HexCer
901.726	901.726	0.443594	TAG 54:6	[M+Na]+	FALSE									Adrenal Gland	C57H98O6	Na+ CBS	TAG
901.728	901.726	2.66156	TAG 54:6|TAG 18:1_18:2_18:3	[M+Na]+	TRUE	✓	✓	✓	✓	896.77	-3.9475	[M+NH4]+	13.695	Colon	C57H98O6	Na+ CBS	TAG
903.566	903.562	3.76288	TAG 48:5	[M+Ag]+	TRUE	✓	✓	✓	✓	814.692	-2.08668	[M+NH4]+	12.653	Colon	C51H88O6	AgNO3	TAG
903.74	903.741	-1.32781	TAG 54:5	[M+Na]+	TRUE	✓	✓	✓	✓	898.786	-8.2222	[M+NH4]+	17.489	Adrenal Gland	C57H100O6	Na+ CBS	TAG
903.745	903.741	4.20474	TAG 54:5|TAG 18:1_18:2_18:2	[M+Na]+	TRUE	✓	✓	✓	✓	898.786	-2.99293	[M+NH4]+	14.397	Colon	C57H100O6	Na+ CBS	TAG
905.753	905.757	-4.63701	TAG 54:4	[M+Na]+	TRUE	✓	✓	✓	✓	900.802	0.54396	[M+NH4]+	14.6585	Kidney	C57H102O6	Na+ CBS	TAG
905.755	905.757	-2.09769	TAG 54:4	[M+Na]+	TRUE	✓	✕	✓	✕	900.802	-4.80683	[M+H]+	8.032	Adrenal Gland	C57H102O6	Na+ CBS	TAG
905.761	905.757	4.5266	TAG 54:4|TAG 18:1_18:1_18:2	[M+Na]+	TRUE	✓	✓	✓	✓	900.802	-4.74022	[M+NH4]+	18.752	Colon	C57H102O6	Na+ CBS	TAG
905.761	905.759	1.87688	TAG 56:7|TAG 18:1_18:2_20:4	[M+H]+	TRUE	✓	✓	✓	✓	922.786	-3.96625	[M+NH4]+	13.966	Colon	C59H100O6	Na+ CBS	TAG
907.579	907.578	0.99165	TAG 48:4	[M+Ag]+	TRUE	✓	✓	✓	✓	816.708	-1.7142	[M+NH4]+	13.033	Colon	C51H90O6	AgNO3	TAG
907.768	907.773	-4.95719	TAG 54:3	[M+Na]+	TRUE	✓	✓	✓	✓	902.817	-3.8546	[M+NH4]+	15.009	Colon	C57H104O6	AF	TAG
907.77	907.773	-2.97431	TAG 54:3	[M+Na]+	TRUE	✓	✓	✓	✕	907.773	-0.132192	[M+2H]+	14.818	Kidney	C57H104O6	Na+ CBS	TAG
907.771	907.773	-1.6524	TAG 54:3	[M+Na]+	TRUE	✓	✕	✓	✕	902.817	-9.19345	[M+H]+	13.512	Adrenal Gland	C57H104O6	Na+ CBS	TAG
907.775	907.773	2.75399	TAG 54:3|TAG 18:1_18:1_18:1	[M+Na]+	TRUE	✓	✓	✓	✓	902.817	-3.8546	[M+NH4]+	15.009	Colon	C57H104O6	Na+ CBS	TAG
907.775	907.775	0.110159	TAG 56:6|TAG 16:0_18:1_22:5	[M+H]+	TRUE	✓	✓	✓	✕	929.757	-6.30272	[M+NH4]+	14.248	Colon	C59H102O6	Na+ CBS	TAG
909.791	909.788	3.07764	TAG 54:2|TAG 18:0_18:1_18:1	[M+Na]+	TRUE	✓	✓	✓	✓	902.817	-3.8546	[M+NH4]+	15.009	Colon	C57H106O6	Na+ CBS	TAG
910.673	910.674	-1.53732	HexCer 44:1;O4	[M+K]+	TRUE	✓	✓	✓	✕	872.719	4.05629	[M+H]+	11.268	Colon	C50H97NO10	AF	HexCer
911.606	911.609	4.16845	TAG 48:2	[M+Ag]+	TRUE	✓	✓	✓	✓	820.739	-2.75362	[M+NH4]+	13.998	Colon	C51H94O6	AgNO3	TAG
911.8	911.804	-4.16756	TAG 54:1	[M+Na]+	TRUE	✓	✓	✓	✓	906.848	-5.31511	[M+NH4]+	15.815	Colon	C57H108O6	Na+ CBS	TAG
913.625	913.625	0.437816	TAG 48:1	[M+Ag]+	TRUE	✓	✓	✓	✓	822.755	-4.15677	[M+NH4]+	14.458	Colon	C51H96O6	AgNO3	TAG
915.683	915.684	-0.436832	TAG 54:7|TAG 16:1_16:1_22:5	[M+K]+	TRUE	✓	✓	✓	✓	894.755	-2.39172	[M+NH4]+	13.264	Colon	C57H96O6	K+ CBS	TAG
917.697	917.699	-2.3973	TAG 54:6|TAG 18:1_18:2_18:3	[M+K]+	TRUE	✓	✓	✓	✓	896.77	-3.9475	[M+NH4]+	13.695	Colon	C57H98O6	K+ CBS	TAG
918.583	918.579	4.68114	HexCer 42:2;O2	[M+Ag]+	TRUE	✓	✓	✓	✓	810.682	-2.86179	[M+H]+	11.017	Brain	C48H91NO8	AgNO3	HexCer
919.581	919.578	3.5886	DAGDAG 36:6	[M+H-H2O]+	FALSE									Colon	C51H84O15	AgNO3	DAG
919.713	919.715	-1.73967	TAG 54:5|TAG 18:1_18:2_18:2	[M+K]+	TRUE	✓	✓	✓	✓	898.786	-2.99293	[M+NH4]+	14.397	Colon	C57H100O6	K+ CBS	TAG
921.727	921.731	-4.01419	TAG 54:4|TAG 18:1_18:1_18:2	[M+K]+	TRUE	✓	✓	✓	✓	900.802	-4.74022	[M+NH4]+	18.752	Colon	C57H102O6	K+ CBS	TAG
923.529	923.531	1.84076	TAG 50:9	[M+Ag]+	FALSE									Colon	C53H84O6	AgNO3	TAG
923.743	923.746	-3.89717	TAG 54:3|TAG 18:1_18:1_18:1	[M+K]+	TRUE	✓	✓	✓	✓	902.817	-3.8546	[M+NH4]+	15.009	Colon	C57H104O6	K+ CBS	TAG
925.722	925.726	-3.88884	TAG 56:8	[M+Na]+	TRUE	✓	✓	✓	✕	925.726	2.10646	[M+H]+	11.068	Adrenal Gland	C59H98O6	Na+ CBS	TAG
925.724	925.726	-1.72837	TAG 56:8|TAG 16:0_18:2_22:6	[M+Na]+	TRUE	✓	✓	✓	✓	920.77	-2.97577	[M+NH4]+	13.53	Colon	C59H98O6	Na+ CBS	TAG
929.756	929.757	-0.967995	TAG 56:6	[M+Na]+	FALSE									Adrenal Gland	C59H102O6	Na+ CBS	TAG
931.543	931.541	1.28819	DAGDAG 36:9	[M+H]+	FALSE									Colon	C51H78O15	AgNO3	DAG
931.77	931.773	-2.68306	TAG 56:5	[M+Na]+	TRUE	✓	✓	✓	✕	931.773	-7.00815	[M+H]+	11.903	Adrenal Gland	C59H104O6	Na+ CBS	TAG
931.777	931.773	4.82951	TAG 56:5|TAG 16:0_18:1_22:4	[M+Na]+	TRUE	✓	✓	✓	✓	926.817	-3.69005	[M+NH4]+	14.745	Colon	C59H104O6	Na+ CBS	TAG
931.777	931.775	2.25376	TAG 58:8|TAG 18:1_18:2_22:5	[M+H]+	TRUE	✓	✓	✓	✓	948.802	-8.29467	[M+NH4]+	13.956	Colon	C61H102O6	Na+ CBS	TAG
932.577	932.574	3.32413	HexCer 42:2;3O|HexCer 18:1;2O/24:1;O	[M+Ag]+	TRUE	✓	✓	✓	✓	808.666	-4.83512	[M+H-H2O]+	14.065	Brain	C48H91NO9	AgNO3	HexCer
933.794	933.791	3.64107	TAG 58:7	[M+H]+	TRUE	✓	✓	✓	✓	950.817	-2.50311	[M+NH4]+	14.679	Colon	C61H104O6	Na+ CBS	TAG
935.808	935.804	4.48812	TAG 56:3|TAG 18:1_18:1_20:1	[M+Na]+	TRUE	✓	✓	✓	✓	930.848	-4.52276	[M+NH4]+	15.389	Colon	C59H108O6	Na+ CBS	TAG
937.82	937.819	0.533152	TAG 56:2|TAG 18:0_18:1_20:1	[M+Na]+	TRUE	✓	✓	✓	✓	932.864	-3.9234	[M+NH4]+	15.793	Colon	C59H110O6	Na+ CBS	TAG
939.638	939.641	2.55417	TAG 50:2	[M+Ag]+	TRUE	✓	✓	✓	✓	848.77	-3.52274	[M+NH4]+	14.485	Colon	C53H98O6	AgNO3	TAG
941.696	941.699	-3.92907	TAG 56:8|TAG 16:0_18:2_22:6	[M+K]+	TRUE	✓	✓	✓	✓	920.77	-2.97577	[M+NH4]+	13.53	Colon	C59H98O6	K+ CBS	TAG
943.714	943.715	-1.05964	TAG 56:7|TAG 18:1_18:2_20:4	[M+K]+	TRUE	✓	✓	✓	✓	922.786	-3.96625	[M+NH4]+	13.966	Colon	C59H100O6	K+ CBS	TAG
945.73	945.731	-1.16312	TAG 56:6|TAG 16:0_18:1_22:5	[M+K]+	TRUE	✓	✓	✓	✕	929.757	-6.30272	[M+NH4]+	14.248	Colon	C59H102O6	K+ CBS	TAG
947.706	947.71	-4.11518	TAG 58:11|TAG 18:2_18:3_22:6	[M+Na]+	TRUE	✓	✕	✓	✕	947.71	-0.643657	[M+2H]2+	8.938	Colon	C61H96O6	Na+ CBS	TAG
947.747	947.746	1.16065	TAG 56:5|TAG 16:0_18:1_22:4	[M+K]+	TRUE	✓	✓	✓	✓	926.817	-3.69005	[M+NH4]+	14.745	Colon	C59H104O6	K+ CBS	TAG
949.544	949.547	-3.1594	TAG 52:10	[M+Ag]+	TRUE	✓	✕	✓	✕	860.676	-9.00455	[M+Na]+	9.483	Adrenal Gland	C55H86O6	AgNO3	TAG
949.758	949.762	-4.63274	TAG 56:4|TAG 18:1_20:1_18:2	[M+K]+	TRUE	✓	✓	✓	✕	933.788	-5.30099	[M+H]+	11.786	Colon	C59H106O6	K+ CBS	TAG
951.566	951.563	3.57307	TAG 52:9	[M+Ag]+	FALSE									Adrenal Gland	C55H88O6	AgNO3	TAG
953.575	953.578	-3.46065	TAG 52:8	[M+Ag]+	FALSE									Adrenal Gland	C55H90O6	AgNO3	TAG
953.762	953.759	2.8309	TAG 60:11	[M+H]+	TRUE	✓	✓	✓	✓	970.786	-3.2757	[M+NH4]+	13.355	Colon	C63H100O6	Na+ CBS	TAG
953.794	953.793	0.943601	TAG 56:2|TAG 18:0_18:1_20:1	[M+K]+	TRUE	✓	✓	✓	✓	932.864	-3.9234	[M+NH4]+	15.793	Colon	C59H110O6	K+ CBS	TAG
955.772	955.773	-0.523137	TAG 58:7	[M+Na]+	FALSE									Adrenal Gland	C61H104O6	Na+ CBS	TAG
955.779	955.775	4.28971	TAG 60:10	[M+H]+	TRUE	✓	✓	✓	✓	972.802	-8.84045	[M+NH4]+	13.767	Colon	C63H102O6	Na+ CBS	TAG
957.786	957.788	-2.19255	TAG 58:6	[M+Na]+	TRUE	✓	✓	✓	✕	952.833	-4.79622	[M+H]+	13.187	Adrenal Gland	C61H106O6	Na+ CBS	TAG
957.788	957.788	-0.104407	TAG 58:6|TAG 18:1_18:1_22:4	[M+Na]+	TRUE	✓	✓	✓	✓	952.833	-4.73325	[M+NH4]+	14.761	Colon	C61H106O6	Na+ CBS	TAG
959.626	959.625	0.625244	TAG 52:5	[M+Ag]+	TRUE	✓	✓	✓	✓	870.755	-6.38527	[M+NH4]+	13.887	Colon	C55H96O6	AgNO3	TAG
959.626	959.625	1.04207	TAG 52:5|TAG 16:0_18:2_18:3	[M+Ag]+	TRUE	✓	✓	✓	✓	870.755	-1.28624	[M+NH4]+	13.4406	Kidney	C55H96O6	AgNO3	TAG
959.804	959.806	-2.29213	TAG 60:8|TAG 18:1_20:3_22:4	[M+H]+	TRUE	✓	✓	✓	✓	976.833	-8.68112	[M+NH4]+	14.429	Colon	C63H106O6	Na+ CBS	TAG
961.818	961.819	-1.55954	TAG 58:4|TAG 18:1_22:1_18:2	[M+Na]+	TRUE	✓	✕	✓	✕	956.864	-7.52458	[M+H]+	14.099	Colon	C61H110O6	Na+ CBS	TAG
963.661	963.657	4.66971	TAG 52:3|TAG 16:0_18:1_18:2	[M+Ag]+	FALSE									Brain	C55H100O6	AgNO3	TAG
967.681	967.679	2.48016	TAG 60:15|TAG 20:5_20:5_20:5	[M+Na]+	TRUE	✓	✓	✓	✕	962.723	-4.18604	[M+H]+	10.307	Colon	C63H92O6	Na+ CBS	TAG
968.523	968.522	0.722751	Hex2Cer 34:1;O2	[M+Ag]+	FALSE									Adrenal Gland	C46H87NO13	AgNO3	HexCer
968.524	968.522	1.8585	Hex2Cer 34:1;O2	[M+Ag]+	FALSE									Colon	C46H87NO13	AgNO3	HexCer
971.743	971.746	-3.60176	TAG 58:7|TAG 10:1_16:1_32:5	[M+K]+	TRUE	✓	✓	✓	✓	950.817	-2.50311	[M+NH4]+	14.679	Colon	C61H104O6	K+ CBS	TAG
973.759	973.762	-3.28622	TAG 58:6|TAG 18:1_18:1_22:4	[M+K]+	TRUE	✓	✓	✓	✓	952.833	-4.73325	[M+NH4]+	14.761	Colon	C61H106O6	K+ CBS	TAG
983.629	983.625	3.96493	TAG 54:7	[M+Ag]+	TRUE	✓	✓	✓	✓	894.755	-2.39172	[M+NH4]+	13.264	Colon	C57H96O6	AgNO3	TAG
989.677	989.672	4.85009	TAG 54:4|TAG 16:0_16:0_22:4	[M+Ag]+	TRUE	✓	✕	✓	✕	900.802	-1.55417	[M+K]+	13.315	Brain	C57H102O6	AgNO3	TAG
991.676	991.672	4.13443	TAG 54:4	[M+Ag]+	TRUE	✓	✓	✓	✓	900.802	-4.74022	[M+NH4]+	18.752	Colon	C57H102O6	AgNO3	TAG
991.867	991.866	0.60492	TAG 60:3|TAG 18:1_18:1_24:1	[M+Na]+	TRUE	✓	✕	✓	✕	986.911	-3.58695	[M+2H]2+	15.003	Colon	C63H116O6	Na+ CBS	TAG
991.867	991.869	-1.81476	TAG 62:6	[M+H]+	TRUE	✓	✓	✓	✓	1008.9	-1.63545	[M+NH4]+	15.7	Colon	C65H114O6	Na+ CBS	TAG
993.688	993.688	0.503176	TAG 54:3	[M+Ag]+	TRUE	✓	✓	✓	✓	902.817	-3.8546	[M+NH4]+	15.009	Colon	C57H104O6	AgNO3	TAG
993.692	993.694	-2.3146	TAG 62:16	[M+Na]+	FALSE									Colon	C65H94O6	Na+ CBS	TAG
994.537	994.538	0.804394	Hex2Cer 36:2;O2	[M+Ag]+	FALSE									Colon	C48H89NO13	AgNO3	HexCer
995.716	995.719	-3.31419	TAG 54:1|TAG 18:0_18:0_18:1	[M+Ag]+	TRUE	✓	✓	✓	✓	906.848	0.0110272	[M+NH4]+	15.5679	Kidney	C57H108O6	AgNO3	TAG
1009.64	1009.64	1.78281	TAG 56:8	[M+Ag]+	TRUE	✓	✓	✓	✓	920.77	-2.97577	[M+NH4]+	13.751	Colon	C59H98O6	AgNO3	TAG
1010.69	1010.69	-2.47356	Hex2Cer 42:2;O2|Hex2Cer 18:1;O2/24:1	[M+K]+	FALSE									Colon	C54H101NO13	K+ CBS	HexCer
1011.66	1011.66	1.48272	TAG 56:7|TAG 18:1_18:2_20:4	[M+Ag]+	FALSE									Brain	C59H100O6	AgNO3	TAG
1015.68	1015.67	4.03674	TAG 56:6	[M+Ag]+	TRUE	✓	✓	✓	✕	929.757	-6.30272	[M+NH4]+	14.248	Colon	C59H102O6	AgNO3	TAG
1017.69	1017.69	4.42179	TAG 56:5	[M+Ag]+	TRUE	✓	✓	✓	✓	926.817	-3.69005	[M+NH4]+	14.745	Colon	C59H104O6	AgNO3	TAG
1019.71	1019.7	1.76522	TAG 56:4	[M+Ag]+	TRUE	✓	✓	✓	✕	933.788	-5.30099	[M+H]+	11.786	Colon	C59H106O6	AgNO3	TAG
1019.74	1019.75	-2.35353	TAG 62:11|TAG 18:1_22:4_22:6	[M+K]+	TRUE	✓	✓	✓	✕	1003.77	2.31128	[M+Na]+	15.407	Colon	C65H104O6	K+ CBS	TAG
1041.68	1041.69	3.35993	TAG 58:7	[M+Ag]+	TRUE	✓	✓	✓	✓	950.817	-2.50311	[M+NH4]+	14.679	Colon	C61H104O6	AgNO3	TAG
1043.7	1043.7	2.10788	TAG 58:6	[M+Ag]+	TRUE	✓	✓	✓	✓	952.833	-4.73325	[M+NH4]+	14.761	Colon	C61H106O6	AgNO3	TAG
1080.63	1080.63	0.462692	Hex2Cer 42:2;O2	[M+Ag]+	FALSE									Colon	C54H101NO13	AgNO3	HexCer
1122.02	1122.02	0.534751	CE 48:3;O2	[M+Na]+	FALSE									Colon	C75H134O4	Na+ CBS	CE
